# Supplementary material for: Infectivity of Plasmodium parasites to Aedes aegypti and Anopheles stephensi mosquitoes maintained on blood-free meals of SkitoSnack
Source: Parasit Vectors. 2024 Jul 6;17:290. doi: 10.1186/s13071-024-06364-9 (PMC11227701; doi:10.1186/s13071-024-06364-9)
Supplement: Supplementary file 2 — Supplementary material 2 [file 13071_2024_6364_MOESM2_ESM.xlsx]

## Sheet: Guide
Supplementary Workbook 1 . Results from Ae. aegypti and An. stephensi mosquitoes maintained for many generations on bovine blood or Skitosnack
"aegypti engorgement rates" spreadsheet	Engorgement rates of Ae. aegypti maintained on Bovine blood or SkitoSnack
"aegypti hatch rates" Spreadsheet	Hatch rates of eggs from Ae. aegypti maintained on Bovine blood or SkitoSnack
"aegypti oocyst counts" Spreadsheet	P. gallinaceum oocyst counts in Ae. aegypti maintained on Bovine blood or SkitoSnack
"aegypti SPZ counts" Spreadsheet	P. gallinaceum sporozoite counts from Ae. aegypti maintained on Bovine blood or SkitoSnack
"stephensi engorgement rates" Spreadsheet	Engorgement rates of An. stephensi maintained on Bovine blood or SkitoSnack
"stephensi hatch rates" Spreadsheet	Hatch rates of eggs from An. stephensi maintained on Bovine blood or SkitoSnack
"stephensi oocyst counts" Spreadsheet	P. falciparum oocyst counts in An. stephensi maintained on Bovine blood or SkitoSnack
"stephensi SPZ counts" Spreadsheet	P. falciparum sporozoite counts from An. stephensi maintained on Bovine blood or SkitoSnack

## Sheet: aegypti engorgement rates
Engorgement rates of Ae. aegypti maintained on Bovine blood (BB Ae. aegypti)
Generation	Maintained on	Replicate name	# Females examined	# Engorged	Engorgement rate (HR)
F0	Bovine blood	F0, BB0	30	23	0.766667		F0 BB average engorgement	0.559585
F0	Bovine blood	F0, BB1	32	15	0.46875		F0 BB Q1	0.463405		Table of BB Ae. aegypti engorgement rate averages from replicates by generation
F0	Bovine blood	F0, BB2	38	17	0.447368		F0 BB Q3	0.608333		F0, BB0	0.766667
F0	Bovine blood	F0, BB3	18	10	0.555556					F0, BB1	0.46875
										F0, BB2	0.447368
										F0, BB3	0.555556
										F1, BB0	0.5
Generation	Maintained on	Replicate name	# Females examined	# Engorged	Engorgement rate (HR)					F1, BB1	0.208333
F1	Bovine blood	F1, BB0	26	13	0.5		F1 BB average engorgement	0.392254		F1, BB2	0.176471
F1	Bovine blood	F1, BB1	24	5	0.208333		F1 BB Q1	0.200368		F1, BB3	0.684211
F1	Bovine blood	F1, BB2	17	3	0.176471		F1 BB Q3	0.546053		F3, BB1	0.875
F1	Bovine blood	F1, BB3	19	13	0.684211					F3, BB2	0.526316
										F3, BB3	0.263158
										F5, BB1	0.882353
										F5, BB2	0.315789
Generation	Maintained on	Replicate name	# Females examined	# Engorged	Engorgement rate (HR)					F7, BB1	0.875
F3	Bovine blood	F3, BB1	24	21	0.875		F3 BB average engorgement	0.554825		Average of above BB Ae. aegypti average determinations	0.538927
F3	Bovine blood	F3, BB2	19	10	0.526316		F3 BB Q1	0.394737		Number of BB Ae. aegypti average engorgement rate determinations	14
F3	Bovine blood	F3, BB3	19	5	0.263158		F3 BB Q3	0.700658		Q1	0.348684
										Q3	0.746053
Generation	Maintained on	Replicate name	# Females examined	# Engorged	Engorgement rate (HR)
F5	Bovine blood	F5, BB1	17	15	0.882353		F5 BB average engorgement	0.599071
F5	Bovine blood	F5, BB2	19	6	0.315789		F5 BB Q1	0.45743
							F5 BB Q3	0.740712
Generation	Maintained on	Replicate name	# Females examined	# Engorged	Engorgement rate (HR)
F7	Bovine blood	F7, BB1	16	14	0.875		F7 BB average engorgement	0.875
							F7 BB Q1	—
							F7 BB Q3	—
Engorgement rates of Ae. aegypti maintained on SkitoSnack (SS Ae. aegypti)
Generation	Maintained on	Replicate name	# Females examined	# Engorged	Engorgement rate (HR)
F0	SkitoSnack	F0, SS0	35	28	0.8		F0 SS average engorgement	0.723319
F0	SkitoSnack	F0, SS1	34	17	0.5		F0 SS Q1	0.698529		Table of SS Ae. aegypti engorgement rate averages from replicates by generation
F0	SkitoSnack	F0, SS2	35	29	0.828571		F0 SS Q3	0.807143		F0, SS0	0.8
F0	SkitoSnack	F0, SS3	17	13	0.764706					F0, SS1	0.5
										F0, SS2	0.828571
										F0, SS3	0.764706
										F1, SS0	0.72973
Generation	Maintained on	Replicate name	# Females examined	# Engorged	Engorgement rate (HR)					F1, SS1	0.333333
F1	SkitoSnack	F1, SS0	37	27	0.72973		F1 SS average engorgement	0.569932		F1, SS2	0.666667
F1	SkitoSnack	F1, SS1	21	7	0.333333		F1 SS Q1	0.495833		F1, SS3	0.55
F1	SkitoSnack	F1, SS2	18	12	0.666667		F1 SS Q3	0.682432		F3, SS1	0.833333
F1	SkitoSnack	F1, SS3	20	11	0.55					F3, SS2	0.619048
										F3, SS3	1
										F5, SS1	0.764706
										F5, SS2	0.947368
Generation	Maintained on	Replicate name	# Females examined	# Engorged	Engorgement rate (HR)					F7, SS1	0.882353
F3	SkitoSnack	F3, SS1	30	25	0.833333		F3 SS average engorgement	0.81746		Average above SS Ae. aegypti average determinations	0.729987
F3	SkitoSnack	F3, SS2	21	13	0.619048		F3 SS Q1	0.72619		Number of SS Ae. aegypti average engorgement rate determinations	14
F3	SkitoSnack	F3, SS3	18	18	1		F3 SS Q3	0.916667		Q1	0.630952
										Q3	0.832143
Generation	Maintained on	Replicate name	# Females examined	# Engorged	Engorgement rate (HR)
F5	SkitoSnack	F5, SS1	17	13	0.764706		F5 SS average engorgement	0.856037
F5	SkitoSnack	F5, SS2	19	18	0.947368		F5 SS Q1	0.810372
							F5 SS Q3	0.901703
Generation	Maintained on	Replicate name	# Females examined	# Engorged	Engorgement rate (HR)
F7	SkitoSnack	F7, SS1	17	15	0.882353		F7 SS average engorgement	0.882353
							F7 SS Q1	—
							F7 SS Q3	—

## Sheet: aegypti hatch rates
Hatch rates of eggs from Ae. aegypti maintained on Bovine blood (BB Ae. aegypti)
Generation	Maintained on	Replicate name	# Eggs counted	# Larvae	Hatch rate (%)
F0	Bovine blood	F0, BB0	93	80	0.860215	F0 BB0 average hatch rate	0.898484							Total number of BB Ae. aegypti eggs examined	7744
F0	Bovine blood	F0, BB0	155	146	0.941935	Q1	0.865115							Total number of BB Ae. aegypti larvae counted	5862
F0	Bovine blood	F0, BB0	102	89	0.872549	Q3	0.927847
F0	Bovine blood	F0, BB0	211	196	0.92891
F0	Bovine blood	F0, BB0	146	135	0.924658
F0	Bovine blood	F0, BB0	182	157	0.862637
F0	Bovine blood	F0, BB2	106	87	0.820755	F0 BB2 average hatch rate	0.7475
F0	Bovine blood	F0, BB2	105	58	0.552381	Q1	0.719556
F0	Bovine blood	F0, BB2	101	85	0.841584	Q3	0.825962
F0	Bovine blood	F0, BB2	89	69	0.775281
F0	Bovine blood	F0, BB3	36	31	0.861111	F0 BB3 average hatch rate	0.787167		average of the 14 F0 BB hatch rate determinations	0.823541	14
F0	Bovine blood	F0, BB3	68	61	0.897059	Q1	0.72806		Q1	0.786649
F0	Bovine blood	F0, BB3	54	34	0.62963	Q3	0.870098		Q3	0.890931
F0	Bovine blood	F0, BB3	46	35	0.76087
Generation	Maintained on	Replicate name	# Eggs counted	# Larvae	Hatch rate (%)
F1	Bovine blood	F1, BB0	80	76	0.95	F1 BB0 average hatch rate	0.853645
F1	Bovine blood	F1, BB0	85	49	0.576471	Q1	0.82435
F1	Bovine blood	F1, BB0	53	52	0.981132	Q3	0.957783
F1	Bovine blood	F1, BB0	86	78	0.906977
F1	Bovine blood	F1, BB1	24	18	0.75	F1 BB1 average hatch rate	0.807148
F1	Bovine blood	F1, BB1	59	36	0.610169	Q1	0.715042
F1	Bovine blood	F1, BB1	53	53	1	Q3	0.901316
F1	Bovine blood	F1, BB1	38	33	0.868421
F1	Bovine blood	F1, BB2	36	31	0.861111	F1 BB2 average hatch rate	0.566919
F1	Bovine blood	F1, BB2	33	9	0.272727	Q1	0.419823
						Q3	0.714015
F1	Bovine blood	F1, BB3	99	74	0.747475	F1 BB3 average hatch rate	0.740824
F1	Bovine blood	F1, BB3	37	26	0.702703	Q1	0.700255
F1	Bovine blood	F1, BB3	127	88	0.692913	Q3	0.818483
F1	Bovine blood	F1, BB3	34	15	0.441176
F1	Bovine blood	F1, BB3	84	68	0.809524				average of the 18 F1 BB hatch rate determinations	0.761311	19
F1	Bovine blood	F1, BB3	97	82	0.845361				Q1	0.695361
F1	Bovine blood	F1, BB3	94	87	0.925532				Q3	0.897338
F1	Bovine blood	F1, BB3	63	48	0.761905
Generation	Maintained on	Replicate name	# Eggs counted	# Larvae	Hatch rate (%)
F3	Bovine blood	F3, BB1	49	28	0.571429	F3 BB1 average hatch rate	0.680144
F3	Bovine blood	F3, BB1	75	60	0.8	Q1	0.571429
F3	Bovine blood	F3, BB1	53	43	0.811321	Q3	0.8
F3	Bovine blood	F3, BB1	70	48	0.685714
F3	Bovine blood	F3, BB1	62	33	0.532258
F3	Bovine blood	F3, BB2	44	25	0.568182	F3 BB2 average hatch rate	0.663703
F3	Bovine blood	F3, BB2	39	34	0.871795	Q1	0.590698
F3	Bovine blood	F3, BB2	46	29	0.630435	Q3	0.698551
F3	Bovine blood	F3, BB2	20	12	0.6
F3	Bovine blood	F3, BB2	86	50	0.581395				average of the 13 F3 BB hatch rate determinations	0.679702	13
F3	Bovine blood	F3, BB2	51	32	0.627451				Q1	0.581395
F3	Bovine blood	F3, BB2	90	69	0.766667				Q3	0.789474
F3	Bovine blood	F3, BB3	76	60	0.789474	F3 BB3 average hatch rate	0.789474
Generation	Maintained on	Replicate name	# Eggs counted	# Larvae	Hatch rate (%)
F5	Bovine blood	F5, BB1	44	0	0	F5 BB1 average hatch rate	0.568546
F5	Bovine blood	F5, BB1	83	77	0.927711	Q1	0.314655
F5	Bovine blood	F5, BB1	109	81	0.743119	Q3	0.83984
F5	Bovine blood	F5, BB1	81	66	0.814815
F5	Bovine blood	F5, BB1	116	73	0.62931
F5	Bovine blood	F5, BB1	74	64	0.864865
F5	Bovine blood	F5, BB1	18	0	0
F5	Bovine blood	F5, BB2	87	71	0.816092	F5 BB2 average hatch rate	0.809393
F5	Bovine blood	F5, BB2	59	53	0.898305	Q1	0.816092
F5	Bovine blood	F5, BB2	65	57	0.876923	Q3	0.876923
F5	Bovine blood	F5, BB2	32	28	0.875
F5	Bovine blood	F5, BB2	62	36	0.580645
F5	Bovine blood	F5, BB3	87	24	0.275862	F5 BB3 average hatch rate	0.415236
F5	Bovine blood	F5, BB3	62	32	0.516129	Q1	0.235955
F5	Bovine blood	F5, BB3	69	46	0.666667	Q3	0.666667
F5	Bovine blood	F5, BB3	36	1	0.0277778
F5	Bovine blood	F5, BB3	70	28	0.4
F5	Bovine blood	F5, BB3	29	0	0				average of the 21 F5 BB hatch rate determinations	0.560186	21
F5	Bovine blood	F5, BB3	103	96	0.932039				Q1	0.275862
F5	Bovine blood	F5, BB3	104	71	0.682692				Q3	0.864865
F5	Bovine blood	F5, BB3	89	21	0.235955
Generation	Maintained on	Replicate name	# Eggs counted	# Larvae	Hatch rate (%)
F10	Bovine blood	F10, BB1	91	85	0.934066	F10 BB1 average hatch rate	0.842029
F10	Bovine blood	F10, BB1	92	85	0.923913	Q1	0.817705
F10	Bovine blood	F10, BB1	86	84	0.976744	Q3	0.931319
F10	Bovine blood	F10, BB1	70	65	0.928571
F10	Bovine blood	F10, BB1	91	74	0.813187
F10	Bovine blood	F10, BB1	45	37	0.822222
F10	Bovine blood	F10, BB1	116	83	0.715517
F10	Bovine blood	F10, BB1	74	64	0.864865
F10	Bovine blood	F10, BB1	103	99	0.961165
F10	Bovine blood	F10, BB1	104	41	0.394231
F10	Bovine blood	F10, BB1	97	90	0.927835
F10	Bovine blood	F10, BB2	121	116	0.958678	F10 BB2 average hatch rate	0.836845
F10	Bovine blood	F10, BB2	111	64	0.576577	Q1	0.841797
F10	Bovine blood	F10, BB2	67	62	0.925373	Q3	0.93025
F10	Bovine blood	F10, BB2	82	70	0.853659
F10	Bovine blood	F10, BB2	128	109	0.851562
F10	Bovine blood	F10, BB2	37	20	0.540541
F10	Bovine blood	F10, BB2	127	120	0.944882
F10	Bovine blood	F10, BB2	105	90	0.857143
F10	Bovine blood	F10, BB2	107	103	0.962617
F10	Bovine blood	F10, BB2	32	26	0.8125
F10	Bovine blood	F10, BB2	109	94	0.862385
F10	Bovine blood	F10, BB2	106	95	0.896226
F10	Bovine blood	F10, BB3	95	20	0.210526	F10 BB3 average hatch rate	0.627707
F10	Bovine blood	F10, BB3	108	97	0.898148	Q1	0.31156
F10	Bovine blood	F10, BB3	84	29	0.345238	Q3	0.904861
F10	Bovine blood	F10, BB3	80	74	0.925
F10	Bovine blood	F10, BB3	86	82	0.953488				average of the 31 F10 BB hatch rate determinations	0.784713	31
F10	Bovine blood	F10, BB3	112	84	0.75				Q1	0.767308
F10	Bovine blood	F10, BB3	65	51	0.784615				Q3	0.928203
F10	Bovine blood	F10, BB3	97	15	0.154639
Hatch rates of eggs from Ae. aegypti maintained on SkitoSnack (SS Ae. aegypti)
Generation	Maintained on	Replicate name	# Eggs counted	# Larvae	Hatch rate (%)
F0	SkitoSnack	F0, SS0	93	29	0.311828	F0 SS0 average hatch rate	0.311931							Total number of SS Ae. aegypti eggs examined	6426
F0	SkitoSnack	F0, SS0	129	40	0.310078	Q1	0.234378							Total number of SS Ae. aegypti larvae counted	3489
F0	SkitoSnack	F0, SS0	180	122	0.677778	Q3	0.31139
F0	SkitoSnack	F0, SS0	69	16	0.231884
F0	SkitoSnack	F0, SS0	163	16	0.0981595
F0	SkitoSnack	F0, SS0	215	52	0.24186
F0	SkitoSnack	F0, SS2	62	34	0.548387	F0 SS2 average hatch rate	0.727145
F0	SkitoSnack	F0, SS2	95	76	0.8	Q1	0.632242
F0	SkitoSnack	F0, SS2	103	68	0.660194	Q3	0.825
F0	SkitoSnack	F0, SS2	90	81	0.9
F0	SkitoSnack	F0, SS3	36	25	0.694444	F0 SS3 average hatch rate	0.543657
F0	SkitoSnack	F0, SS3	51	26	0.509804	Q1	0.509804		average of the 15 F0 SS hatch rate determinations	0.499897	15
F0	SkitoSnack	F0, SS3	42	39	0.928571	Q3	0.694444		Q1	0.275969
F0	SkitoSnack	F0, SS3	64	2	0.03125				Q3	0.686111
F0	SkitoSnack	F0, SS3	83	46	0.554217
Generation	Maintained on	Replicate name	# Eggs counted	# Larvae	Hatch rate (%)
F1	SkitoSnack	F1, SS0	37	31	0.837838	F1 SS0 average hatch rate	0.735654
F1	SkitoSnack	F1, SS0	71	59	0.830986	Q1	0.659203
F1	SkitoSnack	F1, SS0	81	70	0.864198	Q3	0.857608
F1	SkitoSnack	F1, SS0	103	94	0.912621
F1	SkitoSnack	F1, SS0	101	37	0.366337
F1	SkitoSnack	F1, SS0	103	62	0.601942
F1	SkitoSnack	F1, SS1	77	72	0.935065	F1 SS1 average hatch rate	0.906868
F1	SkitoSnack	F1, SS1	105	87	0.828571	Q1	0.868908
F1	SkitoSnack	F1, SS1	34	30	0.882353	Q3	0.946669
F1	SkitoSnack	F1, SS1	54	53	0.981481
F1	SkitoSnack	F1, SS2	81	44	0.54321	F1 SS2 average hatch rate	0.64736
F1	SkitoSnack	F1, SS2	102	73	0.715686	Q1	0.54321
F1	SkitoSnack	F1, SS2	56	15	0.267857	Q3	0.745763
F1	SkitoSnack	F1, SS2	56	54	0.964286
F1	SkitoSnack	F1, SS2	59	44	0.745763
F1	SkitoSnack	F1, SS3	16	7	0.4375	F1 SS3 average hatch rate	0.628082
F1	SkitoSnack	F1, SS3	64	30	0.46875	Q1	0.50897
F1	SkitoSnack	F1, SS3	41	27	0.658537	Q3	0.72019		average of the 21 F1 SS hatch rate determinations	0.716509	21
F1	SkitoSnack	F1, SS3	27	20	0.740741				Q1	0.601942
F1	SkitoSnack	F1, SS3	54	34	0.62963				Q3	0.864198
F1	SkitoSnack	F1, SS3	24	20	0.833333
Generation	Maintained on	Replicate name	# Eggs counted	# Larvae	Hatch rate (%)
F3	SkitoSnack	F3, SS1	70	13	0.185714	F3 SS1 average hatch rate	0.404942
F3	SkitoSnack	F3, SS1	69	14	0.202899	Q1	0.198602
F3	SkitoSnack	F3, SS1	140	83	0.592857	Q3	0.604217
F3	SkitoSnack	F3, SS1	94	60	0.638298
F3	SkitoSnack	F3, SS2	62	24	0.387097	F3 SS2 average hatch rate	0.405877
F3	SkitoSnack	F3, SS2	89	44	0.494382	Q1	0.292262
F3	SkitoSnack	F3, SS2	104	3	0.0288462	Q3	0.509675
F3	SkitoSnack	F3, SS2	68	25	0.367647
F3	SkitoSnack	F3, SS2	84	10	0.119048
F3	SkitoSnack	F3, SS2	18	17	0.944444
F3	SkitoSnack	F3, SS2	100	35	0.35
F3	SkitoSnack	F3, SS2	54	30	0.555556
F3	SkitoSnack	F3, SS3	14	8	0.571429	F3 SS3 average hatch rate	0.83246
F3	SkitoSnack	F3, SS3	46	41	0.891304	Q1	0.862069		average of the 17 F3 SS hatch rate determinations	0.531123	17
F3	SkitoSnack	F3, SS3	20	18	0.9	Q3	0.9		Q1	0.35
F3	SkitoSnack	F3, SS3	32	30	0.9375				Q3	0.862069
F3	SkitoSnack	F3, SS3	29	25	0.862069
Generation	Maintained on	Replicate name	# Eggs counted	# Larvae	Hatch rate (%)
F5	SkitoSnack	F5, SS1	101	18	0.178218	F5 SS1 average hatch rate	0.499377
F5	SkitoSnack	F5, SS1	85	62	0.729412	Q1	0.410232
F5	SkitoSnack	F5, SS1	71	28	0.394366	Q3	0.619636
F5	SkitoSnack	F5, SS1	83	38	0.457831
F5	SkitoSnack	F5, SS1	78	48	0.615385
F5	SkitoSnack	F5, SS1	95	59	0.621053
F5	SkitoSnack	F5, SS2	51	27	0.529412	F5 SS2 average hatch rate	0.522046
F5	SkitoSnack	F5, SS2	105	29	0.27619	Q1	0.368586
F5	SkitoSnack	F5, SS2	69	26	0.376812	Q3	0.590659
F5	SkitoSnack	F5, SS2	42	27	0.642857
F5	SkitoSnack	F5, SS2	111	40	0.36036
F5	SkitoSnack	F5, SS2	26	14	0.538462
F5	SkitoSnack	F5, SS2	43	40	0.930233
F5	SkitoSnack	F5, SS3	72	6	0.0833333	F5 SS3 average hatch rate	0.44648
F5	SkitoSnack	F5, SS3	84	32	0.380952	Q1	0.0833333
F5	SkitoSnack	F5, SS3	82	62	0.756098	Q3	0.756098
F5	SkitoSnack	F5, SS3	49	19	0.387755
F5	SkitoSnack	F5, SS3	50	47	0.94
F5	SkitoSnack	F5, SS3	73	4	0.0547945				average of the 22 F5 SS hatch rate determinations	0.48495	22
F5	SkitoSnack	F5, SS3	10	8	0.8				Q1	0.364473
F5	SkitoSnack	F5, SS3	12	0	0				Q3	0.637406
F5	SkitoSnack	F5, SS3	52	32	0.615385
Generation	Maintained on	Replicate name	# Eggs counted	# Larvae	Hatch rate (%)
F10	SkitoSnack	F10, SS1	14	13	0.928571	F10 SS1 average hatch rate	0.73876
F10	SkitoSnack	F10, SS1	15	4	0.266667	Q1	0.681818
F10	SkitoSnack	F10, SS1	15	10	0.666667	Q3	0.862745
F10	SkitoSnack	F10, SS1	17	15	0.882353
F10	SkitoSnack	F10, SS1	69	56	0.811594
F10	SkitoSnack	F10, SS1	74	56	0.756757
F10	SkitoSnack	F10, SS1	22	15	0.681818
F10	SkitoSnack	F10, SS1	51	44	0.862745
F10	SkitoSnack	F10, SS1	48	38	0.791667
F10	SkitoSnack	F10, SS2	100	37	0.37	F10 SS2 average hatch rate	0.646697
F10	SkitoSnack	F10, SS2	90	66	0.733333	Q1	0.495504
F10	SkitoSnack	F10, SS2	40	37	0.925	Q3	0.779224
F10	SkitoSnack	F10, SS2	75	44	0.586667
F10	SkitoSnack	F10, SS2	73	58	0.794521
F10	SkitoSnack	F10, SS2	105	72	0.685714
F10	SkitoSnack	F10, SS2	34	29	0.852941
F10	SkitoSnack	F10, SS2	61	26	0.42623
F10	SkitoSnack	F10, SS2	43	20	0.465116
F10	SkitoSnack	F10, SS2	51	32	0.627451				average of the 22 F10 SS hatch rate determinations	0.667774	22
F10	SkitoSnack	F10, SS3	34	14	0.411765	F10 SS3 average hatch rate	0.525075		Q1	0.550513
F10	SkitoSnack	F10, SS3	24	15	0.625	Q1	0.475113		Q3	0.807326
F10	SkitoSnack	F10, SS3	13	7	0.538462	Q3	0.581731

## Sheet: aegypti oocyst counts
P. gallinaceum oocyst counts in Ae. aegypti mosquitoes maintained on Bovine blood (BB Ae. aegypti)
Generation	Maintained on	Replicate name	Oocysts in midgut
F1	Bovine blood	F1, BB0	23	Number of F1, BB0 mosquito midguts examined	9
F1	Bovine blood	F1, BB0	61	number of midguts with oocysts	9
F1	Bovine blood	F1, BB0	111	Oocyst positivity rate	1
F1	Bovine blood	F1, BB0	155	Infected mosquitoes average oocyst count	93.3333
F1	Bovine blood	F1, BB0	67	Q1, infected mosquitoes	61
F1	Bovine blood	F1, BB0	78	Q3, infected mosquitoes	111
F1	Bovine blood	F1, BB0	97
F1	Bovine blood	F1, BB0	48
F1	Bovine blood	F1, BB0	200
F1	Bovine blood	F1, BB1	125	Number of F1, BB1 mosquito midguts examined	14
F1	Bovine blood	F1, BB1	97	number of midguts with oocysts	14
F1	Bovine blood	F1, BB1	48	Oocyst positivity rate	1
F1	Bovine blood	F1, BB1	47	Infected mosquitoes average oocyst count	68.2857
F1	Bovine blood	F1, BB1	24	Q1, infected mosquitoes	47.25
F1	Bovine blood	F1, BB1	64	Q3, infected mosquitoes	100
F1	Bovine blood	F1, BB1	101
F1	Bovine blood	F1, BB1	1
F1	Bovine blood	F1, BB1	69
F1	Bovine blood	F1, BB1	85
F1	Bovine blood	F1, BB1	101
F1	Bovine blood	F1, BB1	25
F1	Bovine blood	F1, BB1	110
F1	Bovine blood	F1, BB1	59
F1	Bovine blood	F1, BB2	26	Number of F1, BB2 mosquito midguts examined	14
F1	Bovine blood	F1, BB2	38	number of midguts with oocysts	14
F1	Bovine blood	F1, BB2	17	Oocyst positivity rate	1
F1	Bovine blood	F1, BB2	66	Infected mosquitoes average oocyst count	48.2143
F1	Bovine blood	F1, BB2	112	Q1, infected mosquitoes	26
F1	Bovine blood	F1, BB2	19	Q3, infected mosquitoes	66
F1	Bovine blood	F1, BB2	95
F1	Bovine blood	F1, BB2	26
F1	Bovine blood	F1, BB2	66
F1	Bovine blood	F1, BB2	11
F1	Bovine blood	F1, BB2	50
F1	Bovine blood	F1, BB2	43
F1	Bovine blood	F1, BB2	34
F1	Bovine blood	F1, BB2	72
F1	Bovine blood	F1, BB3	42	Number of F1, BB3 mosquito midguts examined	7
F1	Bovine blood	F1, BB3	7	number of midguts with oocysts	7		total number of F1 BB midguts with oocysts	44
F1	Bovine blood	F1, BB3	74	Oocyst positivity rate	1		check total number of F1 BB midguts with oocysts	44
F1	Bovine blood	F1, BB3	47	Infected mosquitoes average oocyst count	43.8571		overall average of F1 BB oocyst counts in the 4 replicates	63.1364
F1	Bovine blood	F1, BB3	63	Q1, infected mosquitoes	37		Q1	33.5
F1	Bovine blood	F1, BB3	42	Q3, infected mosquitoes	55		Q3	87.5
F1	Bovine blood	F1, BB3	32
Generation	Maintained on	Replicate name	Oocysts in midgut
F3	Bovine blood	F3, BB1	105	Number of F3, BB1 mosquito midguts examined	9
F3	Bovine blood	F3, BB1	68	number of midguts with oocysts	9
F3	Bovine blood	F3, BB1	108	Oocyst positivity rate	1
F3	Bovine blood	F3, BB1	37	Infected mosquitoes average oocyst count	60.3333
F3	Bovine blood	F3, BB1	105	Q1, infected mosquitoes	34
F3	Bovine blood	F3, BB1	70	Q3, infected mosquitoes	105
F3	Bovine blood	F3, BB1	11
F3	Bovine blood	F3, BB1	5
F3	Bovine blood	F3, BB1	34
F3	Bovine blood	F3, BB2	128	Number of F3, BB2 mosquito midguts examined	12
F3	Bovine blood	F3, BB2	63	number of midguts with oocysts	12
F3	Bovine blood	F3, BB2	58	Oocyst positivity rate	1
F3	Bovine blood	F3, BB2	128	Infected mosquitoes average oocyst count	69.5833
F3	Bovine blood	F3, BB2	111	Q1, infected mosquitoes	38.75
F3	Bovine blood	F3, BB2	24	Q3, infected mosquitoes	107.25
F3	Bovine blood	F3, BB2	40
F3	Bovine blood	F3, BB2	106
F3	Bovine blood	F3, BB2	60
F3	Bovine blood	F3, BB2	13
F3	Bovine blood	F3, BB2	35
F3	Bovine blood	F3, BB2	69
F3	Bovine blood	F3, BB3	93	Number of F3, BB3 mosquito midguts examined	8
F3	Bovine blood	F3, BB3	71	number of midguts with oocysts	8
F3	Bovine blood	F3, BB3	201	Oocyst positivity rate	1		total number of F3 BB midguts with oocysts	29
F3	Bovine blood	F3, BB3	10	Infected mosquitoes average oocyst count	80.25		check total number of F3 BB midguts with oocysts	29
F3	Bovine blood	F3, BB3	51	Q1, infected mosquitoes	51.75		overall average of F3 BB oocyst counts in the 3 replicates	69.6552
F3	Bovine blood	F3, BB3	52	Q3, infected mosquitoes	95		Q1	37
F3	Bovine blood	F3, BB3	63				Q3	105
F3	Bovine blood	F3, BB3	101
Generation	Maintained on	Replicate name	Oocysts in midgut
F5	Bovine blood	F5, BB1	101	Number of F5, BB1 mosquito midguts examined	21
F5	Bovine blood	F5, BB1	85	number of midguts with oocysts	21
F5	Bovine blood	F5, BB1	98	Oocyst positivity rate	1
F5	Bovine blood	F5, BB1	83	Infected mosquitoes average oocyst count	57.7143
F5	Bovine blood	F5, BB1	31	Q1, infected mosquitoes	31
F5	Bovine blood	F5, BB1	8	Q3, infected mosquitoes	85
F5	Bovine blood	F5, BB1	103
F5	Bovine blood	F5, BB1	71
F5	Bovine blood	F5, BB1	17
F5	Bovine blood	F5, BB1	55
F5	Bovine blood	F5, BB1	69
F5	Bovine blood	F5, BB1	102
F5	Bovine blood	F5, BB1	31
F5	Bovine blood	F5, BB1	15
F5	Bovine blood	F5, BB1	33
F5	Bovine blood	F5, BB1	52
F5	Bovine blood	F5, BB1	54
F5	Bovine blood	F5, BB1	22
F5	Bovine blood	F5, BB1	24
F5	Bovine blood	F5, BB1	36
F5	Bovine blood	F5, BB1	122
F5	Bovine blood	F5, BB2	19	Number of F5, BB2 mosquito midguts examined	10
F5	Bovine blood	F5, BB2	13	number of midguts with oocysts	9
F5	Bovine blood	F5, BB2	46	Oocyst positivity rate	0.9
F5	Bovine blood	F5, BB2	7	Infected mosquitoes average oocyst count	29.4444
F5	Bovine blood	F5, BB2	14	Q1, infected mosquitoes	13
F5	Bovine blood	F5, BB2	33	Q3, infected mosquitoes	39
F5	Bovine blood	F5, BB2	5
F5	Bovine blood	F5, BB2	39
F5	Bovine blood	F5, BB2	89
F5	Bovine blood	F5, BB2	0
F5	Bovine blood	F5, BB3	24	Number of F5, BB3 mosquito midguts examined	10
F5	Bovine blood	F5, BB3	1	number of midguts with oocysts	9
F5	Bovine blood	F5, BB3	26	Oocyst positivity rate	0.9
F5	Bovine blood	F5, BB3	20	Infected mosquitoes average oocyst count	38.8889
F5	Bovine blood	F5, BB3	2	Q1, infected mosquitoes	2		total number of F5 BB midguts with oocysts	39
F5	Bovine blood	F5, BB3	2	Q3, infected mosquitoes	75		check total number of F5 BB midguts with oocysts	39
F5	Bovine blood	F5, BB3	75				overall average of F5 BB oocyst counts in the 3 replicates	46.8462
F5	Bovine blood	F5, BB3	82				Q1	18
F5	Bovine blood	F5, BB3	118				Q3	78.5
F5	Bovine blood	F5, BB3	0
P. gallinaceum oocyst counts in Ae. aegypti mosquitoes maintained on SkitoSnack (SS Ae. aegypti)
Generation	Maintained on	Replicate name	Oocysts in midgut
F1	SkitoSnack	F1, SS0	26	Number of F1, SS0 mosquito midguts examined	10
F1	SkitoSnack	F1, SS0	17	number of midguts with oocysts	10
F1	SkitoSnack	F1, SS0	136	Oocyst positivity rate	1
F1	SkitoSnack	F1, SS0	105	Infected mosquitoes average oocyst count	50.3
F1	SkitoSnack	F1, SS0	13	Q1, infected mosquitoes	18
F1	SkitoSnack	F1, SS0	60	Q3, infected mosquitoes	62.25
F1	SkitoSnack	F1, SS0	17
F1	SkitoSnack	F1, SS0	45
F1	SkitoSnack	F1, SS0	63
F1	SkitoSnack	F1, SS0	21
F1	SkitoSnack	F1, SS1	94	Number of F1, SS1 mosquito midguts examined	11
F1	SkitoSnack	F1, SS1	81	number of midguts with oocysts	11
F1	SkitoSnack	F1, SS1	150	Oocyst positivity rate	1
F1	SkitoSnack	F1, SS1	169	Infected mosquitoes average oocyst count	109.273
F1	SkitoSnack	F1, SS1	105	Q1, infected mosquitoes	88.5
F1	SkitoSnack	F1, SS1	142	Q3, infected mosquitoes	137
F1	SkitoSnack	F1, SS1	96
F1	SkitoSnack	F1, SS1	83
F1	SkitoSnack	F1, SS1	132
F1	SkitoSnack	F1, SS1	55
F1	SkitoSnack	F1, SS1	95
F1	SkitoSnack	F1, SS2	19	Number of F1, SS2 mosquito midguts examined	13
F1	SkitoSnack	F1, SS2	17	number of midguts with oocysts	13
F1	SkitoSnack	F1, SS2	6	Oocyst positivity rate	1
F1	SkitoSnack	F1, SS2	92	Infected mosquitoes average oocyst count	54.5385
F1	SkitoSnack	F1, SS2	44	Q1, infected mosquitoes	21
F1	SkitoSnack	F1, SS2	21	Q3, infected mosquitoes	50
F1	SkitoSnack	F1, SS2	33
F1	SkitoSnack	F1, SS2	48
F1	SkitoSnack	F1, SS2	171
F1	SkitoSnack	F1, SS2	45
F1	SkitoSnack	F1, SS2	50
F1	SkitoSnack	F1, SS2	45
F1	SkitoSnack	F1, SS2	118
F1	SkitoSnack	F1, SS3	89	Number of F1, SS3 mosquito midguts examined	9
F1	SkitoSnack	F1, SS3	11	number of midguts with oocysts	8
F1	SkitoSnack	F1, SS3	108	Oocyst positivity rate	0.888889
F1	SkitoSnack	F1, SS3	0	Infected mosquitoes average oocyst count	78.25		total number of F1 SS midguts with oocysts	42
F1	SkitoSnack	F1, SS3	166	Q1, infected mosquitoes	34.25		check total number of F1 SS midguts with oocysts	42
F1	SkitoSnack	F1, SS3	122	Q3, infected mosquitoes	111.5		overall average of F1 SS oocyst counts in the 4 replicates	72.381
F1	SkitoSnack	F1, SS3	77				Q1	27.75
F1	SkitoSnack	F1, SS3	11				Q3	105
F1	SkitoSnack	F1, SS3	42
Generation	Maintained on	Replicate name	Oocysts in midgut
F3	SkitoSnack	F3, SS1	35	Number of F3, SS1 mosquito midguts examined	10
F3	SkitoSnack	F3, SS1	121	number of midguts with oocysts	10
F3	SkitoSnack	F3, SS1	46	Oocyst positivity rate	1
F3	SkitoSnack	F3, SS1	15	Infected mosquitoes average oocyst count	40.4
F3	SkitoSnack	F3, SS1	53	Q1, infected mosquitoes	27.75
F3	SkitoSnack	F3, SS1	30	Q3, infected mosquitoes	44
F3	SkitoSnack	F3, SS1	35
F3	SkitoSnack	F3, SS1	4
F3	SkitoSnack	F3, SS1	38
F3	SkitoSnack	F3, SS1	27
F3	SkitoSnack	F3, SS2	3	Number of F3, SS2 mosquito midguts examined	10
F3	SkitoSnack	F3, SS2	144	number of midguts with oocysts	10
F3	SkitoSnack	F3, SS2	21	Oocyst positivity rate	1
F3	SkitoSnack	F3, SS2	104	Infected mosquitoes average oocyst count	95.9
F3	SkitoSnack	F3, SS2	45	Q1, infected mosquitoes	45.25
F3	SkitoSnack	F3, SS2	155	Q3, infected mosquitoes	152.25
F3	SkitoSnack	F3, SS2	46
F3	SkitoSnack	F3, SS2	161
F3	SkitoSnack	F3, SS2	101
F3	SkitoSnack	F3, SS2	179
F3	SkitoSnack	F3, SS3	93	Number of F3, SS3 mosquito midguts examined	10
F3	SkitoSnack	F3, SS3	63	number of midguts with oocysts	10
F3	SkitoSnack	F3, SS3	233	Oocyst positivity rate	1
F3	SkitoSnack	F3, SS3	136	Infected mosquitoes average oocyst count	99.3
F3	SkitoSnack	F3, SS3	181	Q1, infected mosquitoes	46.5		total number of F3 SS midguts with oocysts	30
F3	SkitoSnack	F3, SS3	137	Q3, infected mosquitoes	136.75		check total number of F3 SS midguts with oocysts	30
F3	SkitoSnack	F3, SS3	25				overall average of F3 SS oocyst counts in the 3 replicates	78.5333
F3	SkitoSnack	F3, SS3	31				Q1	32
F3	SkitoSnack	F3, SS3	48				Q3	132.25
F3	SkitoSnack	F3, SS3	46
Generation	Maintained on	Replicate name	Oocysts in midgut
F5	SkitoSnack	F5, SS1	134	Number of F5, SS1 mosquito midguts examined	23
F5	SkitoSnack	F5, SS1	24	number of midguts with oocysts	23
F5	SkitoSnack	F5, SS1	26	Oocyst positivity rate	1
F5	SkitoSnack	F5, SS1	18	Infected mosquitoes average oocyst count	71.3913
F5	SkitoSnack	F5, SS1	8	Q1, infected mosquitoes	25
F5	SkitoSnack	F5, SS1	141	Q3, infected mosquitoes	110.5
F5	SkitoSnack	F5, SS1	39
F5	SkitoSnack	F5, SS1	174
F5	SkitoSnack	F5, SS1	157
F5	SkitoSnack	F5, SS1	89
F5	SkitoSnack	F5, SS1	47
F5	SkitoSnack	F5, SS1	65
F5	SkitoSnack	F5, SS1	21
F5	SkitoSnack	F5, SS1	68
F5	SkitoSnack	F5, SS1	73
F5	SkitoSnack	F5, SS1	80
F5	SkitoSnack	F5, SS1	137
F5	SkitoSnack	F5, SS1	112
F5	SkitoSnack	F5, SS1	24
F5	SkitoSnack	F5, SS1	28
F5	SkitoSnack	F5, SS1	15
F5	SkitoSnack	F5, SS1	109
F5	SkitoSnack	F5, SS1	53
F5	SkitoSnack	F5, SS2	16	Number of F5, SS2 mosquito midguts examined	7
F5	SkitoSnack	F5, SS2	45	number of midguts with oocysts	7
F5	SkitoSnack	F5, SS2	13	Oocyst positivity rate	1
F5	SkitoSnack	F5, SS2	5	Infected mosquitoes average oocyst count	25.5714
F5	SkitoSnack	F5, SS2	18	Q1, infected mosquitoes	9
F5	SkitoSnack	F5, SS2	1	Q3, infected mosquitoes	31.5
F5	SkitoSnack	F5, SS2	81
F5	SkitoSnack	F5, SS3	25	Number of F5, SS3 mosquito midguts examined	10
F5	SkitoSnack	F5, SS3	6	number of midguts with oocysts	9
F5	SkitoSnack	F5, SS3	18	Oocyst positivity rate	0.9
F5	SkitoSnack	F5, SS3	22	Infected mosquitoes average oocyst count	40
F5	SkitoSnack	F5, SS3	52	Q1, infected mosquitoes	18		total number of F5 SS midguts with oocysts	39
F5	SkitoSnack	F5, SS3	124	Q3, infected mosquitoes	52		check total number of F5 SS midguts with oocysts	39
F5	SkitoSnack	F5, SS3	37				overall average of F5 SS oocyst counts in the 3 replicates	55.9231
F5	SkitoSnack	F5, SS3	75				Q1	18
F5	SkitoSnack	F5, SS3	1				Q3	80.5
F5	SkitoSnack	F5, SS3	0

## Sheet: aegypti SPZ counts
P. gallinaceum sporozoite counts in Ae. aegypti maintained on Bovine blood or SkitoSnack
Generation	Maintained on	Replicate name	# females	Total SPZ	SPZ/female		Generation	Maintained on	Replicate name	# females	Total SPZ	SPZ/female
F5	Bovine blood	F5, BB2	2	135500	67750		F5	SkitoSnack	F5, SS2	2	118000	59000
F5	Bovine blood	F5, BB3	3	134000	44666		F5	SkitoSnack	F5, SS3	3	272000	90667
		Total mosquitoes examined	5	Geometric mean	55010.2				Total mosquitoes examined	5	Geometric mean	73139.3

## Sheet: stephensi engorgement rates
Engorgement rates of An. stephensi maintained on Bovine blood (BB An. stephensi)
Generation	Maintained on	Replicate name	# Females examined	# Engorged	Engorgement rate (HR)		F0 BB average engorgement	0.717375
F0	Bovine blood	F0, BB0	26	19	0.730769		F0 BB Q1	0.684441
F0	Bovine blood	F0, BB1	35	29	0.828571		F0 BB Q3	0.780672			Table of BB An. stephensi engorgement rate averages from replicates by generation
F0	Bovine blood	F0, BB2	22	12	0.545455						F0, BB0	0.730769
F0	Bovine blood	F0, BB3	17	13	0.764706						F0, BB1	0.828571
											F0, BB2	0.545455
											F0, BB3	0.764706
											F1, BB0	0.83871
Generation	Maintained on	Replicate name	# Females examined	# Engorged	Engorgement rate (HR)		F1 BB average engorgement	0.694773			F1, BB1	0.478261
F1	Bovine blood	F1, BB0	31	26	0.83871		F1 BB Q1	0.528656			F1, BB2	0.545455
F1	Bovine blood	F1, BB1	23	11	0.478261		F1 BB Q3	0.858199			F1, BB3	0.916667
F1	Bovine blood	F1, BB2	22	12	0.545455						F3, BB1	0.576923
F1	Bovine blood	F1, BB3	24	22	0.916667						F3, BB2	0.870968
											F3, BB3	0.842105
											F5, BB2	0.894737
											F10, BB1	0.75
Generation	Maintained on	Replicate name	# Females examined	# Engorged	Engorgement rate (HR)		F3 BB average engorgement	0.763332			F10, BB2	0.8
F3	Bovine blood	F3, BB1	26	15	0.576923		F3 BB Q1	0.709514			F10, BB3	0.714286
F3	Bovine blood	F3, BB2	31	27	0.870968		F3 BB Q3	0.856537			F15, BB1	0.857143
F3	Bovine blood	F3, BB3	19	16	0.842105						F15, BB2	1
											F15, BB3	0.625
											F63, BB1	0.880952
											F63, BB2	1
Generation	Maintained on	Replicate name	# Females examined	# Engorged	Engorgement rate (HR)		F5 BB average engorgement	0.894737			F63, BB3	1
F5	Bovine blood	F5, BB2	19	17	0.894737		F5 BB Q1	—			Average of above BB An. stephensi determinations	0.783843
							F5 BB Q3	—			Number of BB An. stephensi engorgement rate determinations	21
											Q1	0.714286
											Q3	0.880952
Generation	Maintained on	Replicate name	# Females examined	# Engorged	Engorgement rate (HR)		F10 BB average engorgement	0.754762
F10	Bovine blood	F10, BB1	24	18	0.75		F10 BB Q1	0.732143
F10	Bovine blood	F10, BB2	20	16	0.8		F10 BB Q3	0.775
F10	Bovine blood	F10, BB3	14	10	0.714286
Generation	Maintained on	Replicate name	# Females examined	# Engorged	Engorgement rate (HR)		F15 BB average engorgement	0.827381
F15	Bovine blood	F15, BB1	28	24	0.857143		F15 BB Q1	0.741071
F15	Bovine blood	F15, BB2	30	30	1		F15 BB Q3	0.928571
F15	Bovine blood	F15, BB3	24	15	0.625
Generation	Maintained on	Replicate name	# Females examined	# Engorged	Engorgement rate (HR)		F63 BB average engorgement	0.960317
F63	Bovine blood	F63, BB1	42	37	0.880952		F63 BB Q1	0.940476
F63	Bovine blood	F63, BB2	43	43	1		F63 BB Q3	1
F63	Bovine blood	F63, BB3	43	43	1
Engorgement rates of An. stephensi maintained on SkitoSnack (SS An. stephensi)
Generation	Maintained on	Replicate name	# Females examined	# Engorged	Engorgement rate (HR)
F0	SkitoSnack	F0, SS0	33	27	0.818182		F0 SS average engorgement	0.914607
F0	SkitoSnack	F0, SS1	37	37	1		F0 SS Q1	0.883117			Table of SS An. stephensi engorgement rate averages from replicates by generation
F0	SkitoSnack	F0, SS2	31	29	0.935484		F0 SS Q3	0.951613			F0, BB0	0.818182
F0	SkitoSnack	F0, SS3	21	19	0.904762						F0, BB1	1
											F0, BB2	0.935484
											F0, BB3	0.904762
											F1, BB0	0.790698
Generation	Maintained on	Replicate name	# Females examined	# Engorged	Engorgement rate (HR)						F1, BB1	0.96
F1	SkitoSnack	F1, SS0	43	34	0.790698		F1 SS average engorgement	0.87733			F1, BB2	1
F1	SkitoSnack	F1, SS1	25	24	0.96		F1 SS Q1	0.782678			F1, BB3	0.758621
F1	SkitoSnack	F1, SS2	18	18	1		F1 SS Q3	0.97			F3, BB1	0.923077
F1	SkitoSnack	F1, SS3	29	22	0.758621						F3, BB2	1
											F3, BB3	0.954545
											F5, BB2	0.964286
											F10, BB1	0.939394
Generation	Maintained on	Replicate name	# Females examined	# Engorged	Engorgement rate (HR)						F10, BB2	1
F3	SkitoSnack	F3, SS1	26	24	0.923077		F3 SS average engorgement	0.959207			F10, BB3	0.96
F3	SkitoSnack	F3, SS2	23	23	1		F3 SS Q1	0.938811			F15, BB1	0.791667
F3	SkitoSnack	F3, SS3	22	21	0.954545		F3 SS Q3	0.977273			F15, BB2	1
											F15, BB3	0.863636
											F63, BB1	0.851064
											F63, BB2	0.955556
Generation	Maintained on	Replicate name	# Females examined	# Engorged	Engorgement rate (HR)						F63, BB3	0.789474
F5	SkitoSnack	F5, SS2	28	27	0.964286		F5 SS average engorgement	0.964286			Average of above SS An. stephensi determinations	0.912402
							F5 SS Q1	—			Number of SS An. stephensi engorgement rate determinations	21
							F5 SS Q3	—			Q1	0.851064
											Q3	0.964286
Generation	Maintained on	Replicate name	# Females examined	# Engorged	Engorgement rate (HR)
F10	SkitoSnack	F10, SS1	33	31	0.939394		F10 BB average engorgement	0.966465
F10	SkitoSnack	F10, SS2	20	20	1		F10 BB Q1	0.949697
F10	SkitoSnack	F10, SS3	25	24	0.96		F10 BB Q3	0.98
Generation	Maintained on	Replicate name	# Females examined	# Engorged	Engorgement rate (HR)
F15	SkitoSnack	F15, SS1	24	19	0.791667		F15 BB average engorgement	0.885101
F15	SkitoSnack	F15, SS2	27	27	1		F15 BB Q1	0.827652
F15	SkitoSnack	F15, SS3	22	19	0.863636		F15 BB Q3	0.931818
Generation	Maintained on	Replicate name	# Females examined	# Engorged	Engorgement rate (HR)
F63	SkitoSnack	F63, SS1	47	40	0.851064		F63 BB average engorgement	0.865364
F63	SkitoSnack	F63, SS2	45	43	0.955556		F63 BB Q1	0.820269
F63	SkitoSnack	F63, SS3	57	45	0.789474		F63 BB Q3	0.90331

## Sheet: stehpensi hatch rates
Hatch rates of eggs from An. stephensi maintained on Bovine blood (BB An. stephensi)
Generation	Maintained on	Replicate name	# Eggs counted	# Larvae	Hatch rate (%)
F0	Bovine blood	F0, BB1	120	109	0.908333	F0 BB1 average hatch rate	0.952581							Total number of BB An. stephensi eggs examined	10138
F0	Bovine blood	F0, BB1	126	126	1	Q1	0.946187							Total number of BB An. stephensi larvae counted	7622
F0	Bovine blood	F0, BB1	104	99	0.951923	Q3	0.957719
F0	Bovine blood	F0, BB1	131	125	0.954198
F0	Bovine blood	F0, BB1	56	53	0.946429
F0	Bovine blood	F0, BB1	129	124	0.96124
F0	Bovine blood	F0, BB1	111	105	0.945946
F0	Bovine blood	F0, BB2	95	60	0.631579	F0 BB2 average hatch rate	0.779828
F0	Bovine blood	F0, BB2	96	75	0.78125	Q1	0.705357
F0	Bovine blood	F0, BB2	60	49	0.816667	Q3	0.816667
F0	Bovine blood	F0, BB2	84	81	0.964286
F0	Bovine blood	F0, BB2	112	79	0.705357
F0	Bovine blood	F0, BB3	84	83	0.988095	F0 BB3 average hatch rate	0.922561		average of the 16 F0 BB hatch rate determinations	0.891091	16
F0	Bovine blood	F0, BB3	122	122	1	Q1	0.908871		Q1	0.807813
F0	Bovine blood	F0, BB3	155	114	0.735484	Q3	0.991071		Q3	0.964881
F0	Bovine blood	F0, BB3	120	116	0.966667
Generation	Maintained on	Replicate name	# Eggs counted	# Larvae	Hatch rate (%)
F1	Bovine blood	F1, BB1	37	29	0.783784	F1 BB1 average hatch rate	0.887313
F1	Bovine blood	F1, BB1	104	94	0.903846	Q1	0.829457
F1	Bovine blood	F1, BB1	99	98	0.989899	Q3	0.929577
F1	Bovine blood	F1, BB1	71	66	0.929577
F1	Bovine blood	F1, BB1	129	107	0.829457
F1	Bovine blood	F1, BB2	78	74	0.948718	F1 BB2 average hatch rate	0.930916
F1	Bovine blood	F1, BB2	108	101	0.935185	Q1	0.921105
F1	Bovine blood	F1, BB2	109	100	0.917431	Q3	0.938568
F1	Bovine blood	F1, BB2	103	95	0.92233				average of the 11 F1 BB hatch rate determinations	0.89899	11
F1	Bovine blood	F1, BB3	136	119	0.875	F1 BB3 average hatch rate	0.864329		Q1	0.864329
F1	Bovine blood	F1, BB3	164	140	0.853659	Q1	0.858994		Q3	0.932381
						Q3	0.869665
Generation	Maintained on	Replicate name	# Eggs counted	# Larvae	Hatch rate (%)
F3	Bovine blood	F3, BB1	52	35	0.673077	F3 BB1 average hatch rate	0.681608
F3	Bovine blood	F3, BB1	114	67	0.587719	Q1	0.630398
F3	Bovine blood	F3, BB1	106	76	0.716981	Q3	0.699612
F3	Bovine blood	F3, BB1	111	75	0.675676
F3	Bovine blood	F3, BB1	107	73	0.682243
F3	Bovine blood	F3, BB1	105	96	0.914286
F3	Bovine blood	F3, BB1	94	49	0.521277
F3	Bovine blood	F3, BB2	52	46	0.884615	F3 BB2 average hatch rate	0.827882
F3	Bovine blood	F3, BB2	119	65	0.546218	Q1	0.800016
F3	Bovine blood	F3, BB2	94	89	0.946809	Q3	0.937115
F3	Bovine blood	F3, BB2	121	113	0.933884
F3	Bovine blood	F3, BB3	52	0	0	F3 BB3 average hatch rate	0.129776
F3	Bovine blood	F3, BB3	103	6	0.0582524	Q1	0		average of the 16 F3 BB hatch rate determinations	0.545729	16
F3	Bovine blood	F3, BB3	118	42	0.355932	Q3	0.234694		Q1	0.325623
F3	Bovine blood	F3, BB3	98	23	0.234694				Q3	0.75889
F3	Bovine blood	F3, BB3	77	0	0
Generation	Maintained on	Replicate name	# Eggs counted	# Larvae	Hatch rate (%)
F5	Bovine blood	F5, BB2	62	61	0.983871	F5 BB2 average hatch rate	0.947468
F5	Bovine blood	F5, BB2	127	122	0.96063	Q1	0.939222
F5	Bovine blood	F5, BB2	135	131	0.97037	Q3	0.973746
F5	Bovine blood	F5, BB2	128	112	0.875
F5	Bovine blood	F5, BB3	105	100	0.952381	F5 BB3 average hatch rate	0.903664
F5	Bovine blood	F5, BB3	102	83	0.813725	Q1	0.871795		average of the 9 F5 BB hatch rate determinations	0.923132	9
F5	Bovine blood	F5, BB3	130	118	0.907692	Q3	0.952381		Q1	0.875
F5	Bovine blood	F5, BB3	110	107	0.972727				Q3	0.97037
F5	Bovine blood	F5, BB3	117	102	0.871795
Generation	Maintained on	Replicate name	# Eggs counted	# Larvae	Hatch rate (%)
F10	Bovine blood	F10, BB1	84	12	0.142857	F10 BB1 average hatch rate	0.710823
F10	Bovine blood	F10, BB1	137	63	0.459854	Q1	0.60846
F10	Bovine blood	F10, BB1	108	93	0.861111	Q3	0.904933
F10	Bovine blood	F10, BB1	146	106	0.726027
F10	Bovine blood	F10, BB1	130	121	0.930769
F10	Bovine blood	F10, BB1	107	102	0.953271
F10	Bovine blood	F10, BB1	129	75	0.581395
F10	Bovine blood	F10, BB1	87	60	0.689655
F10	Bovine blood	F10, BB1	96	81	0.84375
F10	Bovine blood	F10, BB1	87	80	0.91954
F10	Bovine blood	F10, BB2	110	54	0.490909	F10 BB2 average hatch rate	0.434549
F10	Bovine blood	F10, BB2	76	55	0.723684	Q1	0.347247
F10	Bovine blood	F10, BB2	104	45	0.432692	Q3	0.549103
F10	Bovine blood	F10, BB2	99	9	0.0909091				average of the 17 F10 BB hatch rate determinations	0.632483	17
F10	Bovine blood	F10, BB3	136	116	0.852941	F10 BB3 average hatch rate	0.635264		Q1	0.490909
F10	Bovine blood	F10, BB3	159	80	0.503145	Q1	0.526426		Q3	0.852941
F10	Bovine blood	F10, BB3	171	94	0.549708	Q3	0.701324
Generation	Maintained on	Replicate name	# Eggs counted	# Larvae	Hatch rate (%)
F15	Bovine blood	F15, BB1	50	41	0.82	F15 BB1 average hatch rate	0.737941
F15	Bovine blood	F15, BB1	74	67	0.905405	Q1	0.751713
F15	Bovine blood	F15, BB1	96	7	0.0729167	Q3	0.9191
F15	Bovine blood	F15, BB1	59	47	0.79661
F15	Bovine blood	F15, BB1	47	29	0.617021
F15	Bovine blood	F15, BB1	82	74	0.902439
F15	Bovine blood	F15, BB1	112	103	0.919643
F15	Bovine blood	F15, BB1	48	10	0.208333
F15	Bovine blood	F15, BB1	74	62	0.837838
F15	Bovine blood	F15, BB1	74	68	0.918919
F15	Bovine blood	F15, BB1	94	88	0.93617
F15	Bovine blood	F15, BB1	100	92	0.92
F15	Bovine blood	F15, BB2	85	78	0.917647	F15 BB2 average hatch rate	0.731254
F15	Bovine blood	F15, BB2	52	5	0.0961538	Q1	0.589473
F15	Bovine blood	F15, BB2	58	56	0.965517	Q3	0.922355
F15	Bovine blood	F15, BB2	37	21	0.567568
F15	Bovine blood	F15, BB2	62	37	0.596774
F15	Bovine blood	F15, BB2	114	98	0.859649
F15	Bovine blood	F15, BB2	67	62	0.925373
F15	Bovine blood	F15, BB2	89	82	0.921348
F15	Bovine blood	F15, BB3	56	47	0.839286	F15 BB3 average hatch rate	0.749065
F15	Bovine blood	F15, BB3	75	69	0.92	Q1	0.563988
F15	Bovine blood	F15, BB3	72	34	0.472222	Q3	0.917273		average of the 26 F15 BB hatch rate determinations	0.738451	26
F15	Bovine blood	F15, BB3	86	84	0.976744				Q1	0.601836
F15	Bovine blood	F15, BB3	66	60	0.909091				Q3	0.919911
F15	Bovine blood	F15, BB3	61	23	0.377049
Generation	Maintained on	Replicate name	# Eggs counted	# Larvae	Hatch rate (%)
F63	Bovine blood	F63, BB1	100	55	0.55	F63 BB1 average hatch rate	0.55
F63	Bovine blood	F63, BB1	100	65	0.65	Q1	0.5
F63	Bovine blood	F63, BB1	100	45	0.45	Q3	0.6
F63	Bovine blood	F63, BB2	100	96	0.96	F63 BB2 average hatch rate	0.936667
F63	Bovine blood	F63, BB2	100	91	0.91	Q1	0.925
F63	Bovine blood	F63, BB2	100	94	0.94	Q3	0.95		average of the 9 F63 BB hatch rate determinations	0.664444	9
F63	Bovine blood	F63, BB3	100	53	0.53	F63 BB3 average hatch rate	0.506667		Q1	0.51
F63	Bovine blood	F63, BB3	100	51	0.51	Q1	0.495		Q3	0.91
F63	Bovine blood	F63, BB3	100	48	0.48	Q3	0.52
Hatch rates of eggs from An. stephensi maintained on SkitoSnack (SS An. stephensi)
Generation	Maintained on	Replicate name	# Eggs counted	# Larvae	Hatch rate (%)									Total number of SS An. stephensi eggs examined	7837
F0	SkitoSnack	F0, SS1	81	63	0.777778	F0 SS1 average hatch rate	0.831793							Total number of SS An. stephensi larvae counted	5266
F0	SkitoSnack	F0, SS1	104	73	0.701923	Q1	0.753871
F0	SkitoSnack	F0, SS1	112	105	0.9375	Q3	0.917771
F0	SkitoSnack	F0, SS1	122	91	0.745902
F0	SkitoSnack	F0, SS1	99	85	0.858586
F0	SkitoSnack	F0, SS1	97	94	0.969072
F0	SkitoSnack	F0, SS2	83	76	0.915663	F0 SS2 average hatch rate	0.829407
F0	SkitoSnack	F0, SS2	43	42	0.976744	Q1	0.777778
F0	SkitoSnack	F0, SS2	81	69	0.851852	Q3	0.915663
F0	SkitoSnack	F0, SS2	64	40	0.625
F0	SkitoSnack	F0, SS2	117	91	0.777778
F0	SkitoSnack	F0, SS3	113	105	0.929204	F0 SS3 average hatch rate	0.84395		average of the 15 F0 SS hatch rate determinations	0.83424	15
F0	SkitoSnack	F0, SS3	119	92	0.773109	Q1	0.77214		Q1	0.77117
F0	SkitoSnack	F0, SS3	94	85	0.904255	Q3	0.910492		Q3	0.922433
F0	SkitoSnack	F0, SS3	104	80	0.769231
Generation	Maintained on	Replicate name	# Eggs counted	# Larvae	Hatch rate (%)
F1	SkitoSnack	F1, SS1	46	42	0.913043	F1 SS1 average hatch rate	0.847621
F1	SkitoSnack	F1, SS1	107	76	0.71028	Q1	0.754585
F1	SkitoSnack	F1, SS1	76	72	0.947368	Q3	0.938787
F1	SkitoSnack	F1, SS1	62	60	0.967742
F1	SkitoSnack	F1, SS1	97	64	0.659794
F1	SkitoSnack	F1, SS1	80	71	0.8875
F1	SkitoSnack	F1, SS2	58	54	0.931034	F1 SS2 average hatch rate	0.674469
F1	SkitoSnack	F1, SS2	97	93	0.958763	Q1	0.545455
F1	SkitoSnack	F1, SS2	146	54	0.369863	Q3	0.866276
F1	SkitoSnack	F1, SS2	120	64	0.533333
F1	SkitoSnack	F1, SS2	110	64	0.581818
F1	SkitoSnack	F1, SS2	125	84	0.672				average of the 15 F1 SS hatch rate determinations	0.730259	15
F1	SkitoSnack	F1, SS3	76	49	0.644737	F1 SS3 average hatch rate	0.607115		Q1	0.613278
F1	SkitoSnack	F1, SS3	91	30	0.32967	Q1	0.487204		Q3	0.922039
F1	SkitoSnack	F1, SS3	98	83	0.846939	Q3	0.745838
			# Eggs counted	# Larvae	Hatch rate (%)
Generation	Maintained on	Replicate name	63	54	0.857143	F3 SS1 average hatch rate	0.722689
F3	SkitoSnack	F3, SS1	68	40	0.588235	Q1	0.655462
F3	SkitoSnack	F3, SS1				Q3	0.789916
F3	SkitoSnack	F3, SS2	104	38	0.365385	F3 SS2 average hatch rate	0.552612
F3	SkitoSnack	F3, SS2	79	71	0.898734	Q1	0.309472
F3	SkitoSnack	F3, SS2	87	70	0.804598	Q3	0.828132
F3	SkitoSnack	F3, SS2	127	18	0.141732				average of the 9 F3 SS hatch rate determinations	0.414564	10
F3	SkitoSnack	F3, SS3	123	8	0.0650407	F3 SS3 average hatch rate	0.0250816		Q1	0.0650407
F3	SkitoSnack	F3, SS3	86	0	0	Q1	0.00510204		Q3	0.804598
F3	SkitoSnack	F3, SS3	98	1	0.0102041	Q3	0.0376224
Generation	Maintained on	Replicate name	# Eggs counted	# Larvae	Hatch rate (%)
F5	SkitoSnack	F5, SS2	53	51	0.962264	F5 SS2 average hatch rate	0.964234
F5	SkitoSnack	F5, SS2	55	53	0.963636	Q1	0.954457
F5	SkitoSnack	F5, SS2	58	54	0.931034	Q3	0.972727
F5	SkitoSnack	F5, SS2	13	13	1
F5	SkitoSnack	F5, SS3	101	42	0.415842	F5 SS3 average hatch rate	0.606572
F5	SkitoSnack	F5, SS3	113	24	0.212389	Q1	0.445404
F5	SkitoSnack	F5, SS3	102	78	0.764706	Q3	0.832624		average of the 10 F5 SS hatch rate determinations	0.749637	10
F5	SkitoSnack	F5, SS3	76	65	0.855263				Q1	0.591745
F5	SkitoSnack	F5, SS3	88	47	0.534091				Q3	0.954457
F5	SkitoSnack	F5, SS3	112	96	0.857143
Generation	Maintained on	Replicate name	# Eggs counted	# Larvae	Hatch rate (%)
F10	SkitoSnack	F10, SS1	84	46	0.547619	F10 SS1 average hatch rate	0.645742
F10	SkitoSnack	F10, SS1	94	66	0.702128	Q1	0.522479
F10	SkitoSnack	F10, SS1	66	22	0.333333	Q3	0.765937
F10	SkitoSnack	F10, SS1	56	20	0.357143
F10	SkitoSnack	F10, SS1	50	37	0.74
F10	SkitoSnack	F10, SS1	72	47	0.652778
F10	SkitoSnack	F10, SS1	85	38	0.447059
F10	SkitoSnack	F10, SS1	91	83	0.912088
F10	SkitoSnack	F10, SS1	64	54	0.84375
F10	SkitoSnack	F10, SS1	45	31	0.688889
F10	SkitoSnack	F10, SS1	72	63	0.875
F10	SkitoSnack	F10, SS1	57	37	0.649123
F10	SkitoSnack	F10, SS2	95	18	0.189474	F10 SS2 average hatch rate	0.279261
F10	SkitoSnack	F10, SS2	115	49	0.426087	Q1	0.205848
F10	SkitoSnack	F10, SS2	54	12	0.222222	Q3	0.324155		average of the 18 F10 SS hatch rate determinations	0.542342	18
F10	SkitoSnack	F10, SS3	21	7	0.333333	F10 SS3 average hatch rate	0.391824		Q1	0.339286
F10	SkitoSnack	F10, SS3	39	7	0.179487	Q1	0.25641		Q3	0.698818
F10	SkitoSnack	F10, SS3	83	55	0.662651	Q3	0.497992
Generation	Maintained on	Replicate name	# Eggs counted	# Larvae	Hatch rate (%)
F15	SkitoSnack	F15, SS1	69	61	0.884058	F15 SS1 average hatch rate	0.765283
F15	SkitoSnack	F15, SS1	66	37	0.560606	Q1	0.636801
F15	SkitoSnack	F15, SS1	44	39	0.886364	Q3	0.883152
F15	SkitoSnack	F15, SS1	92	81	0.880435
F15	SkitoSnack	F15, SS1	52	45	0.865385
F15	SkitoSnack	F15, SS1	101	52	0.514851
F15	SkitoSnack	F15, SS2	96	77	0.802083	F15 SS2 average hatch rate	0.7588
F15	SkitoSnack	F15, SS2	54	38	0.703704	Q1	0.698366
F15	SkitoSnack	F15, SS2	85	58	0.682353	Q3	0.813327
F15	SkitoSnack	F15, SS2	85	72	0.847059
F15	SkitoSnack	F15, SS3	67	67	1	F15 SS3 average hatch rate	0.803809
F15	SkitoSnack	F15, SS3	50	44	0.88	Q1	0.676471
F15	SkitoSnack	F15, SS3	59	51	0.864407	Q3	0.961485
F15	SkitoSnack	F15, SS3	79	48	0.607595
F15	SkitoSnack	F15, SS3	34	33	0.970588
F15	SkitoSnack	F15, SS3	63	60	0.952381
F15	SkitoSnack	F15, SS3	48	15	0.3125
F15	SkitoSnack	F15, SS3	54	53	0.981481				average of the 21 F15 SS hatch rate determinations	0.784228	21
F15	SkitoSnack	F15, SS3	17	11	0.647059				Q1	0.682353
F15	SkitoSnack	F15, SS3	51	36	0.705882				Q3	0.886364
F15	SkitoSnack	F15, SS3	50	46	0.92
Generation	Maintained on	Replicate name	# Eggs counted	# Larvae	Hatch rate (%)
F63	SkitoSnack	F63, SS1	100	74	0.74	F63 SS1 average hatch rate	0.703333
F63	SkitoSnack	F63, SS1	100	77	0.77	Q1	0.67
F63	SkitoSnack	F63, SS1	50	30	0.6	Q3	0.755
F63	SkitoSnack	F63, SS2	100	68	0.68	F63 SS2 average hatch rate	0.53
F63	SkitoSnack	F63, SS2	100	45	0.45	Q1	0.455
F63	SkitoSnack	F63, SS2	100	46	0.46	Q3	0.57		average of the 9 F63 SS hatch rate determinations	0.673333	9
F63	SkitoSnack	F63, SS3	100	72	0.72	F63 SS3 average hatch rate	0.786667		Q1	0.6
F63	SkitoSnack	F63, SS3	100	77	0.77	Q1	0.745		Q3	0.77
F63	SkitoSnack	F63, SS3	100	87	0.87	Q3	0.82

## Sheet: stephensi oocyst counts
P. falciparum oocyst counts in An. stephensi maintained on Bovine blood (BB An. stephensi)
Generation	Maintained on	Replicate name	Oocysts in midgut
F8	Bovine blood	F8, BB1	38	Number of F8, BB1 mosquito midguts examined	32
F8	Bovine blood	F8, BB1	49	number of midguts with oocysts	30
F8	Bovine blood	F8, BB1	14	Oocyst positivity rate	0.9375
F8	Bovine blood	F8, BB1	58	Infected mosquitoes average oocyst count	28.4333
F8	Bovine blood	F8, BB1	17	Q1, infected mosquitoes	6.75
F8	Bovine blood	F8, BB1	69	Q3, infected mosquitoes	46.5
F8	Bovine blood	F8, BB1	33
F8	Bovine blood	F8, BB1	6
F8	Bovine blood	F8, BB1	33
F8	Bovine blood	F8, BB1	6
F8	Bovine blood	F8, BB1	33
F8	Bovine blood	F8, BB1	15
F8	Bovine blood	F8, BB1	13
F8	Bovine blood	F8, BB1	2
F8	Bovine blood	F8, BB1	11
F8	Bovine blood	F8, BB1	1
F8	Bovine blood	F8, BB1	0
F8	Bovine blood	F8, BB1	0
F8	Bovine blood	F8, BB1	4
F8	Bovine blood	F8, BB1	9
F8	Bovine blood	F8, BB1	104
F8	Bovine blood	F8, BB1	65
F8	Bovine blood	F8, BB1	53
F8	Bovine blood	F8, BB1	1
F8	Bovine blood	F8, BB1	39
F8	Bovine blood	F8, BB1	29
F8	Bovine blood	F8, BB1	15
F8	Bovine blood	F8, BB1	29
F8	Bovine blood	F8, BB1	50
F8	Bovine blood	F8, BB1	1
F8	Bovine blood	F8, BB1	6
F8	Bovine blood	F8, BB1	50
F8	Bovine blood	F8, BB2	5	Number of F8, BB2 mosquito midguts examined	64
F8	Bovine blood	F8, BB2	10	number of midguts with oocysts	54
F8	Bovine blood	F8, BB2	0	Oocyst positivity rate	0.84375
F8	Bovine blood	F8, BB2	0	Infected mosquitoes average oocyst count	10.6111
F8	Bovine blood	F8, BB2	16	Q1, infected mosquitoes	3
F8	Bovine blood	F8, BB2	2	Q3, infected mosquitoes	16
F8	Bovine blood	F8, BB2	2
F8	Bovine blood	F8, BB2	4
F8	Bovine blood	F8, BB2	5
F8	Bovine blood	F8, BB2	26
F8	Bovine blood	F8, BB2	8
F8	Bovine blood	F8, BB2	38
F8	Bovine blood	F8, BB2	11
F8	Bovine blood	F8, BB2	9
F8	Bovine blood	F8, BB2	13
F8	Bovine blood	F8, BB2	2
F8	Bovine blood	F8, BB2	40
F8	Bovine blood	F8, BB2	6
F8	Bovine blood	F8, BB2	19
F8	Bovine blood	F8, BB2	12
F8	Bovine blood	F8, BB2	2
F8	Bovine blood	F8, BB2	27
F8	Bovine blood	F8, BB2	3
F8	Bovine blood	F8, BB2	7
F8	Bovine blood	F8, BB2	30
F8	Bovine blood	F8, BB2	10
F8	Bovine blood	F8, BB2	16
F8	Bovine blood	F8, BB2	12
F8	Bovine blood	F8, BB2	2
F8	Bovine blood	F8, BB2	1
F8	Bovine blood	F8, BB2	3
F8	Bovine blood	F8, BB2	5
F8	Bovine blood	F8, BB2	4
F8	Bovine blood	F8, BB2	4
F8	Bovine blood	F8, BB2	14
F8	Bovine blood	F8, BB2	1
F8	Bovine blood	F8, BB2	0
F8	Bovine blood	F8, BB2	1
F8	Bovine blood	F8, BB2	0
F8	Bovine blood	F8, BB2	6
F8	Bovine blood	F8, BB2	1
F8	Bovine blood	F8, BB2	1
F8	Bovine blood	F8, BB2	25
F8	Bovine blood	F8, BB2	13
F8	Bovine blood	F8, BB2	0
F8	Bovine blood	F8, BB2	0
F8	Bovine blood	F8, BB2	1
F8	Bovine blood	F8, BB2	3
F8	Bovine blood	F8, BB2	1
F8	Bovine blood	F8, BB2	2
F8	Bovine blood	F8, BB2	19
F8	Bovine blood	F8, BB2	21
F8	Bovine blood	F8, BB2	0
F8	Bovine blood	F8, BB2	5
F8	Bovine blood	F8, BB2	20
F8	Bovine blood	F8, BB2	0
F8	Bovine blood	F8, BB2	24
F8	Bovine blood	F8, BB2	13
F8	Bovine blood	F8, BB2	4
F8	Bovine blood	F8, BB2	17
F8	Bovine blood	F8, BB2	24
F8	Bovine blood	F8, BB2	0
F8	Bovine blood	F8, BB2	0
F8	Bovine blood	F8, BB2	3
F8	Bovine blood	F8, BB3	10	Number of F8, BB3 mosquito midguts examined	32
F8	Bovine blood	F8, BB3	7	number of midguts with oocysts	27
F8	Bovine blood	F8, BB3	7	Oocyst positivity rate	0.84375
F8	Bovine blood	F8, BB3	4	Infected mosquitoes average oocyst count	7.92593
F8	Bovine blood	F8, BB3	0	Q1, infected mosquitoes	4
F8	Bovine blood	F8, BB3	0	Q3, infected mosquitoes	9
F8	Bovine blood	F8, BB3	8
F8	Bovine blood	F8, BB3	2
F8	Bovine blood	F8, BB3	7
F8	Bovine blood	F8, BB3	1
F8	Bovine blood	F8, BB3	0
F8	Bovine blood	F8, BB3	3
F8	Bovine blood	F8, BB3	4
F8	Bovine blood	F8, BB3	6
F8	Bovine blood	F8, BB3	5
F8	Bovine blood	F8, BB3	4
F8	Bovine blood	F8, BB3	7
F8	Bovine blood	F8, BB3	6
F8	Bovine blood	F8, BB3	34
F8	Bovine blood	F8, BB3	16
F8	Bovine blood	F8, BB3	4
F8	Bovine blood	F8, BB3	5
F8	Bovine blood	F8, BB3	1
F8	Bovine blood	F8, BB3	13
F8	Bovine blood	F8, BB3	16
F8	Bovine blood	F8, BB3	10
F8	Bovine blood	F8, BB3	4				total number of F8 BB midguts with oocysts	111
F8	Bovine blood	F8, BB3	3				check total number of F8 BB midguts with oocysts	111
F8	Bovine blood	F8, BB3	0				overall average of F8 BB oocyst counts in the 3 replicates	14.7748
F8	Bovine blood	F8, BB3	25				Q1	4
F8	Bovine blood	F8, BB3	0				Q3	19
F8	Bovine blood	F8, BB3	2
Generation	Maintained on	Replicate name	Oocysts in midgut
F63	Bovine blood	F63, BB1	147	Number of F63, BB1 mosquito midguts examined	10
F63	Bovine blood	F63, BB1	166	number of midguts with oocysts	10
F63	Bovine blood	F63, BB1	46	Oocyst positivity rate	1
F63	Bovine blood	F63, BB1	57	Infected mosquitoes average oocyst count	113.5
F63	Bovine blood	F63, BB1	1	Q1, infected mosquitoes	48.75
F63	Bovine blood	F63, BB1	216	Q3, infected mosquitoes	162.25
F63	Bovine blood	F63, BB1	28
F63	Bovine blood	F63, BB1	125
F63	Bovine blood	F63, BB1	198
F63	Bovine blood	F63, BB1	151
F63	Bovine blood	F63, BB2	123	Number of F63, BB2 mosquito midguts examined	11
F63	Bovine blood	F63, BB2	0	number of midguts with oocysts	10
F63	Bovine blood	F63, BB2	90	Oocyst positivity rate	0.909091
F63	Bovine blood	F63, BB2	92	Infected mosquitoes average oocyst count	118.7
F63	Bovine blood	F63, BB2	42	Q1, infected mosquitoes	94.25
F63	Bovine blood	F63, BB2	110	Q3, infected mosquitoes	134.5
F63	Bovine blood	F63, BB2	183
F63	Bovine blood	F63, BB2	101
F63	Bovine blood	F63, BB2	138
F63	Bovine blood	F63, BB2	124
F63	Bovine blood	F63, BB2	184
F63	Bovine blood	F63, BB3	131	Number of F63, BB3 mosquito midguts examined	9
F63	Bovine blood	F63, BB3	111	number of midguts with oocysts	9
F63	Bovine blood	F63, BB3	76	Oocyst positivity rate	1
F63	Bovine blood	F63, BB3	102	Infected mosquitoes average oocyst count	115.444		total number of F63 BB midguts with oocysts	29
F63	Bovine blood	F63, BB3	151	Q1, infected mosquitoes	102		check total number of F8 BB midguts with oocysts	29
F63	Bovine blood	F63, BB3	24	Q3, infected mosquitoes	147		overall average of F63 BB oocyst counts in the 3 replicates	115.897
F63	Bovine blood	F63, BB3	147				Q1	90
F63	Bovine blood	F63, BB3	106				Q3	151
F63	Bovine blood	F63, BB3	191
P. falciparum oocyst counts in An. stephensi maintained on SkitoSnack (SS An. stephensi)
Generation	Maintained on	Replicate name	Oocysts in midgut
F8	SkitoSnack	F8, SS1	20	Number of F8, SS1 mosquito midguts examined	37
F8	SkitoSnack	F8, SS1	62	number of midguts with oocysts	37
F8	SkitoSnack	F8, SS1	28	Oocyst positivity rate	1
F8	SkitoSnack	F8, SS1	43	Infected mosquitoes average oocyst count	13.2432
F8	SkitoSnack	F8, SS1	27	Q1, infected mosquitoes	5
F8	SkitoSnack	F8, SS1	14	Q3, infected mosquitoes	18
F8	SkitoSnack	F8, SS1	27
F8	SkitoSnack	F8, SS1	14
F8	SkitoSnack	F8, SS1	27
F8	SkitoSnack	F8, SS1	5
F8	SkitoSnack	F8, SS1	11
F8	SkitoSnack	F8, SS1	7
F8	SkitoSnack	F8, SS1	11
F8	SkitoSnack	F8, SS1	11
F8	SkitoSnack	F8, SS1	14
F8	SkitoSnack	F8, SS1	18
F8	SkitoSnack	F8, SS1	4
F8	SkitoSnack	F8, SS1	3
F8	SkitoSnack	F8, SS1	23
F8	SkitoSnack	F8, SS1	2
F8	SkitoSnack	F8, SS1	7
F8	SkitoSnack	F8, SS1	11
F8	SkitoSnack	F8, SS1	10
F8	SkitoSnack	F8, SS1	4
F8	SkitoSnack	F8, SS1	7
F8	SkitoSnack	F8, SS1	1
F8	SkitoSnack	F8, SS1	4
F8	SkitoSnack	F8, SS1	15
F8	SkitoSnack	F8, SS1	9
F8	SkitoSnack	F8, SS1	5
F8	SkitoSnack	F8, SS1	1
F8	SkitoSnack	F8, SS1	19
F8	SkitoSnack	F8, SS1	5
F8	SkitoSnack	F8, SS1	2
F8	SkitoSnack	F8, SS1	10
F8	SkitoSnack	F8, SS1	1
F8	SkitoSnack	F8, SS1	8
F8	SkitoSnack	F8, SS2	4	Number of F8, SS2 mosquito midguts examined	59
F8	SkitoSnack	F8, SS2	9	number of midguts with oocysts	56
F8	SkitoSnack	F8, SS2	12	Oocyst positivity rate	0.949153
F8	SkitoSnack	F8, SS2	3	Infected mosquitoes average oocyst count	16
F8	SkitoSnack	F8, SS2	34	Q1, infected mosquitoes	4.75
F8	SkitoSnack	F8, SS2	6	Q3, infected mosquitoes	25
F8	SkitoSnack	F8, SS2	22
F8	SkitoSnack	F8, SS2	11
F8	SkitoSnack	F8, SS2	31
F8	SkitoSnack	F8, SS2	15
F8	SkitoSnack	F8, SS2	2
F8	SkitoSnack	F8, SS2	8
F8	SkitoSnack	F8, SS2	25
F8	SkitoSnack	F8, SS2	17
F8	SkitoSnack	F8, SS2	40
F8	SkitoSnack	F8, SS2	31
F8	SkitoSnack	F8, SS2	65
F8	SkitoSnack	F8, SS2	30
F8	SkitoSnack	F8, SS2	31
F8	SkitoSnack	F8, SS2	1
F8	SkitoSnack	F8, SS2	1
F8	SkitoSnack	F8, SS2	20
F8	SkitoSnack	F8, SS2	8
F8	SkitoSnack	F8, SS2	1
F8	SkitoSnack	F8, SS2	2
F8	SkitoSnack	F8, SS2	14
F8	SkitoSnack	F8, SS2	2
F8	SkitoSnack	F8, SS2	5
F8	SkitoSnack	F8, SS2	13
F8	SkitoSnack	F8, SS2	0
F8	SkitoSnack	F8, SS2	18
F8	SkitoSnack	F8, SS2	8
F8	SkitoSnack	F8, SS2	15
F8	SkitoSnack	F8, SS2	1
F8	SkitoSnack	F8, SS2	37
F8	SkitoSnack	F8, SS2	7
F8	SkitoSnack	F8, SS2	49
F8	SkitoSnack	F8, SS2	7
F8	SkitoSnack	F8, SS2	3
F8	SkitoSnack	F8, SS2	15
F8	SkitoSnack	F8, SS2	2
F8	SkitoSnack	F8, SS2	19
F8	SkitoSnack	F8, SS2	6
F8	SkitoSnack	F8, SS2	41
F8	SkitoSnack	F8, SS2	49
F8	SkitoSnack	F8, SS2	34
F8	SkitoSnack	F8, SS2	3
F8	SkitoSnack	F8, SS2	41
F8	SkitoSnack	F8, SS2	1
F8	SkitoSnack	F8, SS2	0
F8	SkitoSnack	F8, SS2	9
F8	SkitoSnack	F8, SS2	19
F8	SkitoSnack	F8, SS2	3
F8	SkitoSnack	F8, SS2	6
F8	SkitoSnack	F8, SS2	25
F8	SkitoSnack	F8, SS2	5
F8	SkitoSnack	F8, SS2	0
F8	SkitoSnack	F8, SS2	5
F8	SkitoSnack	F8, SS2	5
F8	SkitoSnack	F8, SS3	0	Number of F8, SS3 mosquito midguts examined	30
F8	SkitoSnack	F8, SS3	9	number of midguts with oocysts	22
F8	SkitoSnack	F8, SS3	5	Oocyst positivity rate	0.733333
F8	SkitoSnack	F8, SS3	1	Infected mosquitoes average oocyst count	3.04545
F8	SkitoSnack	F8, SS3	0	Q1, infected mosquitoes	1
F8	SkitoSnack	F8, SS3	2	Q3, infected mosquitoes	4
F8	SkitoSnack	F8, SS3	1
F8	SkitoSnack	F8, SS3	2
F8	SkitoSnack	F8, SS3	3
F8	SkitoSnack	F8, SS3	5
F8	SkitoSnack	F8, SS3	1
F8	SkitoSnack	F8, SS3	4
F8	SkitoSnack	F8, SS3	4
F8	SkitoSnack	F8, SS3	1
F8	SkitoSnack	F8, SS3	1
F8	SkitoSnack	F8, SS3	0
F8	SkitoSnack	F8, SS3	2
F8	SkitoSnack	F8, SS3	1
F8	SkitoSnack	F8, SS3	0
F8	SkitoSnack	F8, SS3	1
F8	SkitoSnack	F8, SS3	4
F8	SkitoSnack	F8, SS3	2
F8	SkitoSnack	F8, SS3	0
F8	SkitoSnack	F8, SS3	0
F8	SkitoSnack	F8, SS3	3				total number of F8 SS midguts with oocysts	115
F8	SkitoSnack	F8, SS3	0				check total number of F8 SS midguts with oocysts	115
F8	SkitoSnack	F8, SS3	4				overall average of F8 SS oocyst counts in the 3 replicates	12.6348
F8	SkitoSnack	F8, SS3	5				Q1	3
F8	SkitoSnack	F8, SS3	6				Q3	18
F8	SkitoSnack	F8, SS3	0
Generation	Maintained on	Replicate name	Oocysts in midgut
F63	SkitoSnack	F63, SS1	75	Number of F63, SS1 mosquito midguts examined	9
F63	SkitoSnack	F63, SS1	43	number of midguts with oocysts	9
F63	SkitoSnack	F63, SS1	115	Oocyst positivity rate	1
F63	SkitoSnack	F63, SS1	110	Infected mosquitoes average oocyst count	99.6667
F63	SkitoSnack	F63, SS1	102	Q1, infected mosquitoes	65
F63	SkitoSnack	F63, SS1	163	Q3, infected mosquitoes	115
F63	SkitoSnack	F63, SS1	165
F63	SkitoSnack	F63, SS1	59
F63	SkitoSnack	F63, SS1	65
F63	SkitoSnack	F63, SS2	112	Number of F63, SS2 mosquito midguts examined	10
F63	SkitoSnack	F63, SS2	176	number of midguts with oocysts	8
F63	SkitoSnack	F63, SS2	92	Oocyst positivity rate	0.8
F63	SkitoSnack	F63, SS2	0	Infected mosquitoes average oocyst count	95.5
F63	SkitoSnack	F63, SS2	10	Q1, infected mosquitoes	65.25
F63	SkitoSnack	F63, SS2	36	Q3, infected mosquitoes	122.25
F63	SkitoSnack	F63, SS2	0
F63	SkitoSnack	F63, SS2	113
F63	SkitoSnack	F63, SS2	75
F63	SkitoSnack	F63, SS2	150
F63	SkitoSnack	F63, SS3	123	Number of F63, SS3 mosquito midguts examined	9
F63	SkitoSnack	F63, SS3	91	number of midguts with oocysts	5
F63	SkitoSnack	F63, SS3	136	Oocyst positivity rate	0.555556
F63	SkitoSnack	F63, SS3	88	Infected mosquitoes average oocyst count	116.2		total number of F63 SS midguts with oocysts	22
F63	SkitoSnack	F63, SS3	143	Q1, infected mosquitoes	91		check total number of F8 SS midguts with oocysts	22
F63	SkitoSnack	F63, SS3	0	Q3, infected mosquitoes	136		overall average of F63 SS oocyst counts in the 3 replicates	101.909
F63	SkitoSnack	F63, SS3	0				Q1	75
F63	SkitoSnack	F63, SS3	0				Q3	132.75
F63	SkitoSnack	F63, SS3	0

## Sheet: stephensi SPZ counts
P. falciparum sporozoite counts in An. stephensi maintained on Bovine blood or SkitoSnack
Generation	Maintained on	Colony	# females	Total SPZ	SPZ/female		Generation	Maintained on	Colony	# females	Total SPZ	SPZ/female
F8	Bovine blood	F8, BB1	8	240625	30078.1		F8	SkitoSnack	F8, SS1	18	103125	5729.17
F8	Bovine blood	F8, BB2	5	2500	500		F8	SkitoSnack	F8, SS2	7	52500	7500
F8	Bovine blood	F8,BB3	8	36250	4531.25		F8	SkitoSnack	F8, SS3	9	26250	2916.67
		Total mosquitoes examined	21	Geometric mean	4084.57				Total mosquitoes examined	34	Geometric mean	5004.34
Generation	Maintained on	Colony	# females	Total SPZ	SPZ/female		Generation	Maintained on	Colony	# females	Total SPZ	SPZ/female
F63	Bovine blood	F63, BB1	3	156750	52250		F63	SkitoSnack	F63, SS1	3	146000	48666.7
F63	Bovine blood	F63, BB2	3	102375	34125		F63	SkitoSnack	F63, SS2	3	309500	103167
F63	Bovine blood	F63, BB3	3	87875	29291.7		F63	SkitoSnack	F63, SS3	3	81000	27000
		Total mosquitoes examined	9	Geometric mean	37379.6				Total mosquitoes examined	9	Geometric mean	51370.2
